# Supplementary material for: Electrospinning and Partial Etching Behaviors of Core–Shell Nanofibers Directly Electrospun on Mesh Substrates for Application in a Cover-Free Compact Air Filter
Source: Nanomaterials (Basel). 2024 Jul 5;14(13):1152. doi: 10.3390/nano14131152 (PMC11243679; doi:10.3390/nano14131152)
Supplement: Supplementary file 1 [file nanomaterials-14-01152-s001.zip]

Archive with 1 entries (1 files):
- nanomaterials-3075265-supplementary.pdf
